# Supplementary material for: Crossing Methods and Cultivation Conditions for Rapid Production of Segregating Populations in Three Grain Amaranth Species
Source: Front Plant Sci. 2016 Jun 7;7:816. doi: 10.3389/fpls.2016.00816 (PMC4894896; doi:10.3389/fpls.2016.00816)
Supplement: Supplementary file 1 [file Table1.XLSX]

## Sheet: Sheet1
Name	Forward A1 (5’à3’)	Forward A2 (5’à3’)	Common Reverse (5’à3’)
AM17978	GAAGGTGACCAAGTTCATGCTACAAAATCTTGATTGAGAAATCAATCTCTG	GAAGGTCGGAGTCAACGGATTCACAAAATCTTGATTGAGAAATCAATCTCTA	CCATGTGATGTACCTTAGATAGTTGCATA
AM19584	GAAGGTGACCAAGTTCATGCTCGTCTTTTCAGCTAATCAAGGGTGT	GAAGGTCGGAGTCAACGGATTGTCTTTTCAGCTAATCAAGGGTGC	CTTCAACCTATAAGGAATAGCAAAGCGAT
AM19963	GAAGGTGACCAAGTTCATGCTGGAGTGATGTGGTTATTATATCGCCA	GAAGGTCGGAGTCAACGGATTGGAGTGATGTGGTTATTATATCGCCT	CTGTGCTATCAAGGGTATCTCGTGAT
AM21336	GAAGGTGACCAAGTTCATGCTTGACTTTAAGTGACTTAAGGAATTTAAGG	GAAGGTCGGAGTCAACGGATTGACTTTAAGTGACTTAAGGAATTTAAGC	TAATTTCCTTCAATCTCCCGCTTATCCTT
AM21605	GAAGGTGACCAAGTTCATGCTAAGATATCCATTCTTGTACTCACAATAA	GAAGGTCGGAGTCAACGGATTCTAAGATATCCATTCTTGTACTCACAATAT	TAAGTTTTTGAACTCTTGGTTTCACTCATA
AM22029	GAAGGTGACCAAGTTCATGCTGACACCTCCAAAGCGGTTAGGA	GAAGGTCGGAGTCAACGGATTGACACCTCCAAAGCGGTTAGGT	CATGCAGAACCTCCTCTGTGTGAAA
AM22341	GAAGGTGACCAAGTTCATGCTATATGATTTGTTGACTAACCGTGGTTC	GAAGGTCGGAGTCAACGGATTCAATATGATTTGTTGACTAACCGTGGTTT	GCCTTTTCACTGTGACATGAAATAGCATA
AM24451	GAAGGTGACCAAGTTCATGCTGATCTTTGTCGACATCTTCGACAATG	GAAGGTCGGAGTCAACGGATTGATCTTTGTCGACATCTTCGACAATC	AATATAGATTCCTCTTCCCCCAATGGAT
AM24579	GAAGGTGACCAAGTTCATGCTACATGCTTCTTGGTCAAATTATTGAAAATATA	GAAGGTCGGAGTCAACGGATTACATGCTTCTTGGTCAAATTATTGAAAATATT	CCTCTGTTTTAATCTGACGGAACCAAATT
AM25548	GAAGGTGACCAAGTTCATGCTCAAATTTAGTTTATGTAAAATAACGATTCACG	GAAGGTCGGAGTCAACGGATTCAAATTTAGTTTATGTAAAATAACGATTCACA	GTAACCACGATCATCAATTTAAAAGTAGAA
AM26171	GAAGGTGACCAAGTTCATGCTAGGCTTTCCAGCAACACTCGTG	GAAGGTCGGAGTCAACGGATTCAGGCTTTCCAGCAACACTCGTA	TGAGCATAGCTGACTAAATAACACTAACAA
