# Supplementary material for: Crossing Methods and Cultivation Conditions for Rapid Production of Segregating Populations in Three Grain Amaranth Species
Source: Front Plant Sci. 2016 Jun 7;7:816. doi: 10.3389/fpls.2016.00816 (PMC4894896; doi:10.3389/fpls.2016.00816)
Supplement: Supplementary file 2 [file Table2.XLSX]

## Sheet: parent_info
seed_stock_id	species	Name	USDA ID	Origcty	Source
26	caudatus	Oscar Blanco	PI 642741	BOL	USDA-ARS Genbank
34	caudatus	RRC 551	PI 511679	ARG	USDA-ARS Genbank
37	caudatus	RRC 889	PI 649220	PER	USDA-ARS Genbank
117	hybr.	Quihuicha	PI 511684	PER	USDA-ARS Genbank
174	hypochondriacus	RRC 792	PI 649623	MEX	USDA-ARS Genbank
245	cruentus	Baernkraft			Institute of Crop Science University of Hohenheim
246	caudatus	C6			Institute of Crop Science University of Hohenheim
247	cruentus	Puerto Moutt			Institute of Crop Science University of Hohenheim
248	hybridus	Pastewny			Institute of Crop Science University of Hohenheim
369	caudatus	Achis	PI 511695	PER	USDA-ARS Genbank
